# Supplementary material for: Characterization of the Complete Chloroplast Genome and Phylogenetic Implications of Euonymus microcarpus (Oliv.) Sprague
Source: Genes (Basel). 2022 Dec 13;13(12):2352. doi: 10.3390/genes13122352 (PMC9778254; doi:10.3390/genes13122352)
Supplement: Supplementary file 1 [file genes-13-02352-s001.zip]

Archive with 6 entries (5 files):
- genes-2063174-supplementary/
- genes-2063174-supplementary/Table S1_2022─Ω5╘┬28╚╒.xlsx
- genes-2063174-supplementary/Table S2_2022─Ω5╘┬28╚╒.xlsx
- genes-2063174-supplementary/Table S3_2022─Ω5╘┬28╚╒.xlsx
- genes-2063174-supplementary/Table S4_2022─Ω5╘┬28╚╒.xlsx
- genes-2063174-supplementary/Table S5_2022─Ω5╘┬28╚╒.xls
