# Supplementary material for: Characterization of the Complete Chloroplast Genome and Phylogenetic Implications of Euonymus microcarpus (Oliv.) Sprague
Source: Genes (Basel). 2022 Dec 13;13(12):2352. doi: 10.3390/genes13122352 (PMC9778254; doi:10.3390/genes13122352)
Supplement: Supplementary file 1 [file genes-13-02352-s001.zip › genes-2063174-supplementary/Table S1_2022─Ω5╘┬28╚╒.xlsx]

## Sheet: Sheet1
Table S1. Statistics of the synteny between the E. microcarpus and E. szechuanensis cp genomes.
rstart	rend	qstart	qend	rlength	qlength	Identity (%)	qstrand
1	94	157060	157153	94	94	98.94	1
1	94	85869	85776	94	94	98.94	-1
226	377	157366	157519	152	154	84.08	1
226	377	85563	85410	152	154	84.08	-1
385	5834	1	5441	5450	5441	97.54	1
