# Supplementary material for: Characterization of the Complete Chloroplast Genome and Phylogenetic Implications of Euonymus microcarpus (Oliv.) Sprague
Source: Genes (Basel). 2022 Dec 13;13(12):2352. doi: 10.3390/genes13122352 (PMC9778254; doi:10.3390/genes13122352)
Supplement: Supplementary file 1 [file genes-13-02352-s001.zip › genes-2063174-supplementary/Table S2_2022─Ω5╘┬28╚╒.xlsx]

## Sheet: Sheet1
Table S2 Codon usage of E. microcarpus cp genome from RSCU tools
AminoAcid	Symbol	Codon	No.	RSCU
*	Ter	UAA	46	1.5861
*	Ter	UAG	22	0.7587
*	Ter	UGA	19	0.6552
A	Ala	GCA	374	1.0616
A	Ala	GCC	239	0.6784
A	Ala	GCG	173	0.4912
A	Ala	GCU	623	1.7688
C	Cys	UGC	80	0.5194
C	Cys	UGU	228	1.4806
D	Asp	GAC	218	0.4118
D	Asp	GAU	841	1.5882
E	Glu	GAA	1058	1.4726
E	Glu	GAG	379	0.5274
F	Phe	UUC	549	0.7172
F	Phe	UUU	982	1.2828
G	Gly	GGA	730	1.6176
G	Gly	GGC	198	0.4388
G	Gly	GGG	306	0.678
G	Gly	GGU	571	1.2652
H	His	CAC	154	0.4696
H	His	CAU	502	1.5304
I	Ile	AUA	722	0.9543
I	Ile	AUC	455	0.6012
I	Ile	AUU	1093	1.4445
K	Lys	AAA	1114	1.461
K	Lys	AAG	411	0.539
L	Leu	CUA	411	0.8496
L	Leu	CUC	212	0.4386
L	Leu	CUG	203	0.42
L	Leu	CUU	625	1.2924
L	Leu	UUA	863	1.7844
L	Leu	UUG	588	1.2156
M	Met	AUG	618	2.9808
M	Met	GUG	1	0.0048
M	Met	UUG	3	0.0144
N	Asn	AAC	320	0.4996
N	Asn	AAU	961	1.5004
P	Pro	CCA	314	1.1544
P	Pro	CCC	210	0.772
P	Pro	CCG	153	0.5624
P	Pro	CCU	411	1.5112
Q	Gln	CAA	711	1.529
Q	Gln	CAG	219	0.471
R	Arg	AGA	493	1.794
R	Arg	AGG	194	0.7056
R	Arg	CGA	373	1.3572
R	Arg	CGC	116	0.4218
R	Arg	CGG	124	0.4512
R	Arg	CGU	349	1.2696
S	Ser	AGC	126	0.3636
S	Ser	AGU	417	1.203
S	Ser	UCA	413	1.1916
S	Ser	UCC	335	0.9666
S	Ser	UCG	192	0.5538
S	Ser	UCU	597	1.722
T	Thr	ACA	398	1.1696
T	Thr	ACC	259	0.7612
T	Thr	ACG	149	0.438
T	Thr	ACU	555	1.6312
V	Val	GUA	508	1.4004
V	Val	GUC	200	0.5512
V	Val	GUG	217	0.5984
V	Val	GUU	526	1.45
W	Trp	UGG	455	1
Y	Tyr	UAC	201	0.4114
Y	Tyr	UAU	776	1.5886
