# Supplementary material for: Characterization of the Complete Chloroplast Genome and Phylogenetic Implications of Euonymus microcarpus (Oliv.) Sprague
Source: Genes (Basel). 2022 Dec 13;13(12):2352. doi: 10.3390/genes13122352 (PMC9778254; doi:10.3390/genes13122352)
Supplement: Supplementary file 1 [file genes-13-02352-s001.zip › genes-2063174-supplementary/Table S3_2022─Ω5╘┬28╚╒.xlsx]

## Sheet: Sheet1 (2)
Table S3 Long repeat sequences in the E. microcarpus cp genome
ID	Repeat I Start	Repeat II Start	Type	Size(bp)	Distance	E-Value	Gene	Region
1	39510	41734	F	77	0	3.06e-37	psaB;psaA	LSC
2	36909	36925	F	48	0	8.81e-20	IGS	LSC
3	58535	58535	P	47	-1	4.97e-17	IGS	LSC
4	75107	75107	P	44	-2	1.92e-13	IGS	LSC
5	6272	6272	P	40	0	5.77e-15	IGS	LSC
6	119758	119758	P	40	-2	4.05e-11	IGS	SSC
7	100440	122527	F	40	-3	1.54e-09	IGS;ndhA	IRb;SSC
8	122527	142450	P	40	-3	1.54e-09	ndhA;IGS	SSC;IRa
9	85031	85854	F	39	-3	5.7e-09	IGS;trnH-GUG	LSC;IRb
10	85031	157037	P	39	-3	5.7e-09	IGS;trnH-GUG	LSC;IRa
11	4415	4421	R	38	-3	2.1e-08	IGS	LSC
12	50402	50434	F	35	0	5.91e-12	IGS	LSC
13	85378	85870	F	35	-3	1.04e-06	IGS;trnH-GUG	LSC;IRb
14	85378	157025	P	35	-3	1.04e-06	IGS;trnH-GUG	LSC;IRa
15	37625	37651	P	34	-3	3.82e-06	IGS	LSC
16	36762	36762	P	33	-1	9.37e-09	IGS	LSC
17	128805	128805	P	33	-3	1.39e-05	ycf1;ycf1	SSC
18	52743	52743	R	33	-2	4.5e-07	IGS	LSC
19	36909	36941	F	32	0	3.78e-10	IGS	LSC
20	100448	122535	F	32	-2	1.69e-06	IGS;ndhA	IRb;SSC
21	122535	142450	P	32	-2	1.69e-06	ndhA;IGS	SSC;IRa
22	7370	35747	F	32	-3	5.07e-05	trnS-GCU;trnS-UGA	LSC
23	85391	114878	F	32	-3	5.07e-05	IGS	IRb;SSC
24	90667	90688	F	32	-3	5.07e-05	ycf2;ycf2	IRb
25	90667	152210	P	32	-3	5.07e-05	ycf2;ycf2	IRb;IRa
26	90688	152231	P	32	-3	5.07e-05	ycf2;ycf2	IRb;IRa
27	114878	157507	P	32	-3	5.07e-05	IGS	SSC;IRa
28	152210	152231	F	32	-3	5.07e-05	ycf2;ycf2	IRa
29	4431	4411	R	32	-3	5.07e-05	IGS	LSC
30	36657	36658	C	32	-3	5.07e-05	IGS	LSC
31	29014	29032	F	31	-2	6.33e-06	IGS	LSC
32	72895	85386	F	31	-3	0.000184	IGS	LSC
33	72895	100825	F	31	-3	0.000184	IGS	LSC;IRb
34	72895	142074	P	31	-3	0.000184	IGS	LSC;IRa
35	125816	125821	P	31	-3	0.000184	IGS	SSC
36	31155	31161	R	31	-3	0.000184	IGS	LSC
37	36912	36936	R	31	-3	0.000184	IGS	LSC
38	36912	36920	R	31	-3	0.000184	IGS	LSC
39	36916	36938	R	31	-3	0.000184	IGS	LSC
40	36916	36922	R	31	-3	0.000184	IGS	LSC
41	36920	36928	R	31	-3	0.000184	IGS	LSC
42	36928	36936	R	31	-3	0.000184	IGS	LSC
43	36932	36938	R	31	-3	0.000184	IGS	LSC
44	36932	36922	R	31	-3	0.000184	IGS	LSC
45	85394	85873	R	31	-3	0.000184	IGS	IRb
46	157026	157505	R	31	-3	0.000184	IGS	IRa
47	85394	157026	C	31	-3	0.000184	IGS	IRb;IRa
48	85873	157505	C	31	-3	0.000184	IGS	IRb;IRa
49	7372	46317	P	30	-2	2.37e-05	trnS-GCU;trnS-GGA	LSC
50	64512	64512	P	30	-2	2.37e-05	IGS	LSC
51	12605	85876	F	30	-3	0.000664	IGS	LSC;IRb
52	12605	157024	P	30	-3	0.000664	IGS	LSC;IRa
53	12839	12843	P	30	-3	0.000664	IGS	LSC
54	72896	157513	P	30	-3	0.000664	IGS	LSC;IRa
55	4410	4410	R	30	-2	2.37e-05	IGS	LSC
56	85390	85875	R	30	-2	2.37e-05	IGS	IRb
57	157025	157510	R	30	-2	2.37e-05	IGS	IRa
58	30065	30066	R	30	-3	0.000664	IGS	LSC
59	52681	72902	R	30	-3	0.000664	IGS	LSC
60	85383	85390	R	30	-3	0.000664	IGS	LSC;IRb
61	85390	157025	C	30	-2	2.37e-05	IGS	IRb;IRa
62	85875	157510	C	30	-2	2.37e-05	IGS	IRb;IRa
63	85383	157510	C	30	-3	0.000664	IGS	LSC;IRa
