# Supplementary material for: Characterization of the Complete Chloroplast Genome and Phylogenetic Implications of Euonymus microcarpus (Oliv.) Sprague
Source: Genes (Basel). 2022 Dec 13;13(12):2352. doi: 10.3390/genes13122352 (PMC9778254; doi:10.3390/genes13122352)
Supplement: Supplementary file 1 [file genes-13-02352-s001.zip › genes-2063174-supplementary/Table S4_2022─Ω5╘┬28╚╒.xlsx]

## Sheet: Sheet2
Table S4 Simple sequence repeats (SSR) in the E. microcarpus cp genome
ID	Repeat Motif	Length(bp)	Start	End	Region	Gene
1	(TTC)3	9	435	443	LSC	psbA
2	(T)9	9	1345	1353	LSC
3	(A)8	8	1497	1504	LSC	trnK-UUU
4	(T)9	9	1983	1991	LSC	matK
5	(A)10	10	3584	3593	LSC	trnK-UUU
6	(T)9	9	3711	3719	LSC	trnK-UUU
7	(A)10	10	4370	4379	LSC
8	(A)9	9	4410	4418	LSC
9	(A)13	13	4431	4443	LSC
10	(AAT)3	9	4486	4494	LSC
11	(T)8	8	5009	5016	LSC
12	(T)10	10	5548	5557	LSC
13	(T)8	8	5622	5629	LSC
14	(GAA)3	9	5774	5782	LSC
15	(T)8	8	5860	5867	LSC
16	(T)9	9	6212	6220	LSC
17	(A)8	8	6323	6330	LSC
18	(A)8	8	6357	6364	LSC
19	(A)16	16	6604	6619	LSC
20	(A)12	12	7015	7026	LSC
21	(A)9ttg(T)8	20	7154	7173	LSC	psbI
22	(AT)7	14	7266	7279	LSC
23	(A)9	9	7556	7564	LSC
24	(ATCT)3agata(TAT)3agactcta(T)16	50	7730	7779	LSC
25	(T)9	9	7801	7809	LSC
26	(GAA)3	9	8255	8263	LSC	trnG-GCC
27	(T)9	9	8443	8451	LSC	trnG-GCC
28	(T)8	8	8515	8522	LSC	trnG-GCC
29	(T)9	9	8770	8778	LSC	trnG-GCC
30	(TAT)3aa(TAT)3	20	8961	8980	LSC
31	(T)8	8	9313	9320	LSC
32	(T)8	8	9545	9552	LSC
33	(T)8	8	9630	9637	LSC
34	(ACC)3	9	11005	11013	LSC	atpA
35	(ATT)4	12	11254	11265	LSC
36	(A)9	9	11279	11287	LSC
37	(A)11	11	11880	11890	LSC	atpF
38	(T)10	10	11976	11985	LSC	atpF
39	(T)11cttaaca(TAG)3	27	12154	12180	LSC	atpF
40	(A)8	8	12429	12436	LSC	atpF
41	(T)18	18	12615	12632	LSC
42	(A)12	12	13154	13165	LSC
43	(ATA)3	9	13280	13288	LSC
44	(TTA)4	12	13732	13743	LSC
45	(ATT)3	9	13913	13921	LSC
46	(ATT)3	9	13990	13998	LSC
47	(A)8	8	14056	14063	LSC
48	(T)13	13	14128	14140	LSC
49	(A)10	10	14286	14295	LSC
50	(AAC)3	9	14432	14440	LSC	atpI
51	(TTA)3	9	15275	15283	LSC
52	(A)9	9	16027	16035	LSC
53	(A)11	11	16060	16070	LSC
54	(T)8	8	16136	16143	LSC
55	(T)9	9	17851	17859	LSC	rpoC2
56	(T)9	9	18141	18149	LSC	rpoC2
57	(T)12	12	18248	18259	LSC	rpoC2
58	(A)8	8	18390	18397	LSC	rpoC2
59	(A)9gaac(T)9	22	20856	20877	LSC	rpoC1
60	(A)8	8	22069	22076	LSC	rpoC1
61	(T)9	9	22404	22412	LSC	rpoC1
62	(A)12	12	22720	22731	LSC	rpoC1
63	(TTTA)4	16	22795	22810	LSC	rpoC1
64	(T)9	9	25284	25292	LSC	rpoB
65	(T)8	8	25931	25938	LSC	rpoB
66	(T)10	10	26035	26044	LSC	rpoB
67	(A)8	8	26378	26385	LSC	rpoB
68	(T)14	14	27430	27443	LSC
69	(TCAA)3	12	28103	28114	LSC
70	(A)8	8	28179	28186	LSC
71	(AAT)3	9	28582	28590	LSC
72	(T)9	9	28851	28859	LSC
73	(AT)7	14	29009	29022	LSC
74	(T)9	9	29573	29581	LSC
75	(A)8(AT)8*	23	30065	30087	LSC
76	(T)13	13	30178	30190	LSC
77	(T)14	14	30512	30525	LSC
78	(T)9	9	30642	30650	LSC
79	(A)14	14	31801	31814	LSC
80	(A)8	8	31834	31841	LSC
81	(ATT)3	9	31870	31878	LSC
82	(T)8	8	32126	32133	LSC
83	(A)12	12	32450	32461	LSC
84	(G)9	9	34639	34647	LSC	psbC
85	(A)10	10	35581	35590	LSC
86	(A)15(AT)7*	28	35710	35737	LSC
87	(A)13	13	36017	36029	LSC
88	(A)8	8	36531	36538	LSC
89	(TAT)3atata(AT)6	26	36663	36688	LSC
90	(T)8	8	36714	36721	LSC
91	(T)8	8	36734	36741	LSC
92	(AAT)4	12	37017	37028	LSC
93	(TTG)3	9	41165	41173	LSC	psaA
94	(A)8g(A)9	18	43134	43151	LSC
95	(A)8	8	43271	43278	LSC
96	(A)8	8	43351	43358	LSC
97	(T)8	8	43672	43679	LSC	ycf3
98	(T)10	10	44176	44185	LSC	ycf3
99	(A)8	8	45200	45207	LSC	ycf3
100	(ACC)3	9	45397	45405	LSC
101	(GTT)3	9	45802	45810	LSC
102	(A)9	9	46093	46101	LSC
103	(A)8	8	48068	48075	LSC
104	(A)10	10	48092	48101	LSC
105	(G)9	9	48669	48677	LSC	trnL-UAA
106	(AT)5	10	48977	48986	LSC	trnL-UAA
107	(TA)5	10	48997	49006	LSC	trnL-UAA
108	(A)8	8	49692	49699	LSC
109	(A)8	8	50052	50059	LSC
110	(T)11	11	50398	50408	LSC
111	(AT)7	14	50501	50514	LSC
112	(TTA)3	9	50645	50653	LSC
113	(T)11	11	51149	51159	LSC
114	(CTT)3	9	51204	51212	LSC
115	(T)8	8	51965	51972	LSC
116	(A)11	11	52413	52423	LSC
117	(T)21	21	52690	52710	LSC
118	(T)8	8	52926	52933	LSC	trnV-UAC
119	(T)9	9	53920	53928	LSC
120	(TAG)3	9	54532	54540	LSC	atpB
121	(T)10	10	55932	55941	LSC	atpB
122	(T)8	8	56007	56014	LSC
123	(TTG)3	9	56693	56701	LSC
124	(GCT)3	9	58104	58112	LSC	rbcL
125	(TTC)4	12	58443	58454	LSC
126	(T)10	10	58535	58544	LSC
127	(A)10	10	58572	58581	LSC
128	(TTA)3	9	58671	58679	LSC
129	(GTG)3	9	59339	59347	LSC	accD
130	(T)8	8	61061	61068	LSC	ycf4
131	(T)16	16	61652	61667	LSC
132	(TC)5	10	62104	62113	LSC	cemA
133	(C)8	8	63306	63313	LSC	petA
134	(A)8	8	63380	63387	LSC	petA
135	(TTC)3	9	63821	63829	LSC	petA
136	(AAT)3	9	64241	64249	LSC
137	(TTCT)3	12	64594	64605	LSC
138	(A)14	14	66115	66128	LSC
139	(A)8	8	66339	66346	LSC
140	(T)14	14	66377	66390	LSC
141	(T)9	9	66585	66593	LSC
142	(ATA)3	9	67776	67784	LSC
143	(T)9	9	67853	67861	LSC
144	(T)8	8	68148	68155	LSC	psaJ
145	(A)14	14	68661	68674	LSC
146	(AAC)3	9	68924	68932	LSC	rps18
147	(A)8	8	69860	69867	LSC
148	(T)8	8	71269	71276	LSC	clpP
149	(A)8	8	71373	71380	LSC	clpP
150	(A)12	12	71594	71605	LSC	clpP
151	(T)8	8	72330	72337	LSC	clpP
152	(A)10	10	72441	72450	LSC	clpP
153	(T)19	19	72899	72917	LSC
154	(TTA)3ctact(TTA)3	23	73137	73159	LSC
155	(TTG)3	9	74046	74054	LSC	psbB
156	(TCT)3	9	74679	74687	LSC	psbB
157	(T)13	13	75971	75983	LSC	petB
158	(T)12	12	78789	78800	LSC	rpoA
159	(TTC)3	9	79078	79086	LSC	rpoA
160	(T)8	8	80332	80339	LSC
161	(T)13	13	81445	81457	LSC
162	(TCT)3	9	81552	81560	LSC
163	(A)9	9	81989	81997	LSC
164	(A)12	12	82013	82024	LSC
165	(T)8	8	82040	82047	LSC
166	(A)8	8	82596	82603	LSC	rpl16
167	(T)9	9	82686	82694	LSC	rpl16
168	(T)16	16	83372	83387	LSC	rpl16
169	(ATT)4	12	83528	83539	LSC	rpl16
170	(T)9	9	83561	83569	LSC	rpl16
171	(T)8	8	83708	83715	LSC
172	(TGC)3	9	84791	84799	LSC	rpl22
173	(T)12	12	84975	84986	LSC	rpl22
174	(T)8(TTA)3*	15	85059	85073	LSC
175	(T)9	9	85344	85352	LSC	rps19
176	(T)18	18	85391	85408	IR
177	(TGTT)3	12	85486	85497	IR
178	(A)9	9	85622	85630	IR
179	(T)18	18	85886	85903	IR
180	(CTT)3	9	85990	85998	IR	rpl2
181	(GAT)3	9	86455	86463	IR	rpl2
182	(A)9	9	91288	91296	IR	ycf2
183	(CTT)3	9	92098	92106	IR	ycf2
184	(GGT)3	9	92353	92361	IR	ycf2
185	(GAA)3	9	93801	93809	IR	ycf2
186	(TCCGG)3	15	96366	96380	IR
187	(AGA)3	9	97170	97178	IR	ndhB
188	(A)8	8	97453	97460	IR	ndhB
189	(AGA)3	9	98614	98622	IR	ndhB
190	(T)8	8	98806	98813	IR
191	(A)9	9	99903	99911	IR	rps12
192	(TTTA)3	12	100785	100796	IR
193	(T)9	9	100808	100816	IR
194	(AAG)3	9	101928	101936	IR
195	(T)11	11	104876	104886	IR	trnI-GAU
196	(GGT)3	9	106309	106317	IR	trnA-UGC
197	(A)10	10	109922	109931	IR
198	(T)9	9	110071	110079	IR
199	(AGT)3	9	110460	110468	IR
200	(A)12	12	111188	111199	IR
201	(CAA)3	9	111700	111708	IR	ycf1
202	(CTT)3	9	112080	112088	IR	ycf1
203	(A)12	12	112205	112216	IR	ycf1
204	(A)10	10	112289	112298	SSC
205	(A)8	8	112349	112356	SSC
206	(TTA)3	9	113117	113125	SSC	ndhF
207	(T)11	11	113153	113163	SSC	ndhF
208	(TAA)3	9	114058	114066	SSC	ndhF
209	(GAA)3	9	114450	114458	SSC	ndhF
210	(T)8	8	114525	114532	SSC	ndhF
211	(T)9	9	114634	114642	SSC	ndhF
212	(A)9	9	114698	114706	SSC
213	(ATT)4	12	114746	114757	SSC
214	(T)17	17	114877	114893	SSC
215	(T)8	8	114986	114993	SSC
216	(A)9	9	115255	115263	SSC
217	(ATTTT)4	20	115323	115342	SSC
218	(T)9	9	115588	115596	SSC
219	(T)8	8	115873	115880	SSC
220	(ATT)3	9	116101	116109	SSC
221	(A)12	12	116144	116155	SSC
222	(AAT)3	9	116287	116295	SSC
223	(T)8	8	117617	117624	SSC
224	(T)9	9	117660	117668	SSC
225	(T)8	8	118290	118297	SSC	ndhD
226	(TAT)3	9	118351	118359	SSC	ndhD
227	(A)17	17	120218	120234	SSC
228	(A)8	8	121294	121301	SSC
229	(GTT)3	9	122126	122134	SSC	ndhA
230	(TTC)3	9	122323	122331	SSC	ndhA
231	(T)9	9	122994	123002	SSC	ndhA
232	(ATT)3	9	123162	123170	SSC	ndhA
233	(T)14	14	123410	123423	SSC	ndhA
234	(TAA)4	12	125460	125471	SSC
235	(T)8	8	125718	125725	SSC	rps15
236	(AT)6	12	125843	125854	SSC
237	(TAA)3	9	125868	125876	SSC
238	(A)9	9	125997	126005	SSC
239	(T)14	14	126328	126341	SSC	ycf1
240	(T)9	9	126981	126989	SSC	ycf1
241	(TTC)3	9	127083	127091	SSC	ycf1
242	(T)9cattcgag(AAT)3	26	127115	127140	SSC	ycf1
243	(T)8	8	127351	127358	SSC	ycf1
244	(T)10	10	127681	127690	SSC	ycf1
245	(T)8	8	127789	127796	SSC	ycf1
246	(T)10	10	127825	127834	SSC	ycf1
247	(T)12	12	128446	128457	SSC	ycf1
248	(T)12	12	128557	128568	SSC	ycf1
249	(T)13	13	128586	128598	SSC	ycf1
250	(A)8(AAAAT)3*	19	128820	128838	SSC	ycf1
251	(T)8	8	128906	128913	SSC	ycf1
252	(T)8	8	129073	129080	SSC	ycf1
253	(A)8	8	130165	130172	SSC	ycf1
254	(A)10	10	130505	130514	SSC	ycf1
255	(T)12	12	130713	130724	IR	ycf1
256	(AAG)3	9	130841	130849	IR	ycf1
257	(TTG)3	9	131221	131229	IR	ycf1
258	(T)12	12	131730	131741	IR
259	(CTA)3	9	132459	132467	IR
260	(A)9	9	132850	132858	IR
261	(T)10	10	132998	133007	IR
262	(ACC)3	9	136612	136620	IR	trnA-UGC
263	(A)11	11	138043	138053	IR	trnI-GAU
264	(CTT)3	9	140993	141001	IR
265	(A)9	9	142113	142121	IR
266	(TAAA)3	12	142133	142144	IR
267	(T)9	9	143018	143026	IR	rps12
268	(A)8	8	144116	144123	IR
269	(TTC)3	9	144306	144314	IR	ndhB
270	(T)8	8	145469	145476	IR	ndhB
271	(TCT)3	9	145751	145759	IR	ndhB
272	(CCGGA)3	15	146549	146563	IR
273	(TTC)3	9	149120	149128	IR	ycf2
274	(ACC)3	9	150568	150576	IR	ycf2
275	(AAG)3	9	150823	150831	IR	ycf2
276	(T)9	9	151633	151641	IR	ycf2
277	(ATC)3	9	156466	156474	IR	rpl2
278	(GAA)3	9	156930	156938	IR	rpl2
279	(A)18	18	157026	157043	IR
280	(T)9	9	157299	157307	IR
281	(AACA)3	12	157432	157443	IR
282	(A)18	18	157521	157538	IR
