# Supplementary material for: Characterization of the Complete Chloroplast Genome and Phylogenetic Implications of Euonymus microcarpus (Oliv.) Sprague
Source: Genes (Basel). 2022 Dec 13;13(12):2352. doi: 10.3390/genes13122352 (PMC9778254; doi:10.3390/genes13122352)
Supplement: Supplementary file 1 [file genes-13-02352-s001.zip › genes-2063174-supplementary/Table S5_2022─Ω5╘┬28╚╒.xls]

## Sheet: sheet1
Table S5 Ka/Ks ratios of the cp genes from E. microcarpus and seven related species
Compared E. microcarpus with Relative Species	Gene	Nonsynonymous ( Ka)	Synonymous (Ks)	Ka/Ks	P-Value (Fisher)	Gene Length of R. pulchrum (bp)
Euonymus_microcarpus_Oliv_Sprague vs MW288090	psaA	0.000582324	0.00945645	0.0615796	0.00018058	2250
	rps3	0.00215641	0.0331158	0.0651171	0.000227841	654
	ccsA	0.00125515	0.017698	0.0709204	0.000992666	969
	psbA	0.00135065	0.0128612	0.105018	0.00278328	1059
	ndhI	0.00277317	0.0254626	0.108912	0.00330509	525
	atpB	0.000896737	0.00805045	0.11139	0.00406096	1494
	atpA	0.000958786	0.00845839	0.113353	0.00319332	1521
	rps8	0.00314506	0.0275333	0.114227	0.00673058	393
	rpl14	0.00338401	0.0296169	0.114259	0.00710782	366
	rps2	0.00193928	0.0105492	0.183831	0.0200436	708
	rpl33	0.00600767	0.0287678	0.208833	0.0327897	204
	ndhH	0.00363011	0.0173674	0.209019	0.00426851	1179
	ycf1	0.00256862	0.0120148	0.213788	0.0144724	1032
	atpE	0.00307199	0.0140093	0.219282	0.033024	399
	ndhK	0.00396897	0.0171186	0.231851	0.0185147	684
	rps16	0.00419647	0.0176772	0.237395	0.0377869	297
	rpoB	0.0026938	0.0112751	0.238917	0.000849136	3216
	rpl32	0.010353	0.0425775	0.243156	0.176754	165
	rpoC2	0.00372367	0.015076	0.246993	0.000123037	4173
	rbcL	0.0030057	0.0118967	0.252649	0.0113926	1425
	ndhA	0.0037191	0.0144426	0.257508	0.0148522	1089
	cemA	0.0055637	0.0210007	0.264929	0.0210553	687
	rps12-2	0.00348133	0.0126145	0.275979	0.0483093	369
	rps12-2	0.00348133	0.0126145	0.275979	0.0483093	369
	petA	0.00300061	0.0103713	0.289318	0.0330844	960
	ycf4	0.00472443	0.0160115	0.295065	0.0402753	552
	ndhF	0.0104272	0.0346219	0.301174	0.00158812	1488
	ndhG	0.00503531	0.015742	0.319865	0.0478037	528
	rpoC1	0.00429429	0.0125526	0.342102	0.0120575	2046
	rps11	0.00329421	0.00928457	0.354805	0.0707465	414
	rps15	0.00890188	0.0228959	0.388799	0.0752623	276
	atpF	0.00440126	0.010653	0.413148	0.0800338	552
	ycf2-2	0.00121665	0.00282793	0.430227	0.05664	6822
	ycf2-2	0.00121665	0.00282793	0.430227	0.05664	6822
	ndhC	0.00687925	0.0150963	0.45569	0.0913237	360
	rpoA	0.00927716	0.0197647	0.46938	0.122845	993
	matK	0.00741907	0.0141768	0.523326	0.147726	1536
	psbH	0.0117155	0.0223777	0.523535	0.115732	219
	accD	0.0104314	0.0169039	0.617101	0.205051	1458
	rpl16	0.0226134	0.0341004	0.663141	0.393877	405
	rpl22	0.0134526	0.0195534	0.687996	0.187357	405
	ycf1	0.0203783	0.0295081	0.690599	0.0656464	5493
Euonymus_microcarpus_Oliv_Sprague vs MW288091	rpl33	0.00628744	0.150259	0.0418439	4.4248e-05	204
	atpB	0.000948252	0.0209937	0.0451683	5.95843e-06	1494
	ndhD	0.00181646	0.0329656	0.0551017	2.68405e-06	1353
	psbA	0.001171	0.0200378	0.0584393	0.000301078	1059
	rps4	0.0019808	0.0315594	0.0627642	0.000702379	603
	cemA	0.0035294	0.0521463	0.0676826	3.53405e-05	687
	petA	0.00282557	0.0370075	0.0763513	1.5995e-05	960
	rpl22	0.00358391	0.041646	0.0860566	0.00118314	405
	ndhC	0.00390614	0.0303418	0.128738	0.00783418	360
	rps12-2	0.00348133	0.0252114	0.138086	0.0106326	369
	rps12-2	0.00348133	0.0252114	0.138086	0.0106326	369
	ndhG	0.00721686	0.0469053	0.15386	0.00166798	528
	ndhH	0.00462059	0.0263902	0.175087	0.000678702	1179
	rps3	0.00419892	0.0236617	0.177456	0.00777021	654
	rpoC1	0.00226137	0.0127034	0.178012	0.000953287	2046
	rps2	0.00334497	0.0187755	0.178156	0.0124306	708
	rpoB	0.00267715	0.0145854	0.18355	5.19776e-05	3216
	ndhJ	0.00256468	0.0121895	0.210402	0.0307099	474
	ndhF	0.00973955	0.0421276	0.231192	0.000277152	1488
	rpoA	0.00606776	0.0246692	0.245965	0.0087146	993
	rps16	0.0102832	0.0414611	0.248021	0.0219496	297
	matK	0.010244	0.0368359	0.278099	0.00457161	1536
	rpoC2	0.00961174	0.0340824	0.282015	6.27046e-07	4164
	ycf4	0.00523493	0.01826	0.286689	0.0341034	552
	ndhA	0.00578372	0.0184074	0.314206	0.02067	1089
	rps14	0.00445588	0.0141359	0.315216	0.0607127	300
	ndhE	0.0123965	0.0349045	0.355156	0.0536497	303
	rbcL	0.00309513	0.00670333	0.46173	0.0880267	1425
	ndhK	0.00595922	0.0113731	0.523973	0.116429	684
	ycf1-2	0.0233885	0.0408302	0.572823	0.00343385	5499
	ccsA	0.00864507	0.0150484	0.574485	0.262659	969
	rps15	0.0232049	0.0369237	0.628455	0.158692	276
	accD	0.00812675	0.0115435	0.704013	0.296804	1464
	ycf1-2	0.0135391	0.0143381	0.944274	0.708814	1032
	rpl16	0.0233648	0.0204541	1.14231	0.625852	405
	ycf2-2	0.00125587	0.000805193	1.55971	0.800524	6822
	ycf2-2	0.00125587	0.000805193	1.55971	0.800524	6822
Euonymus_microcarpus_Oliv_Sprague vs MW288092	rps3	0.00221042	0.0418112	0.0528666	4.974e-05	654
	petD	0.00314018	0.0387574	0.0810215	0.000676569	480
	rpoC1	0.00179695	0.0189656	0.0947478	3.96771e-05	2046
	ndhH	0.0031575	0.0316737	0.0996884	6.58297e-05	1179
	rps8	0.0031439	0.0275553	0.114094	0.00679806	393
	atpA	0.00179384	0.015068	0.119049	0.000622865	1521
	ndhD	0.00213461	0.0171284	0.124624	0.000573621	1353
	ycf4	0.00255911	0.0190331	0.134455	0.00752358	552
	rps12-2	0.00348133	0.0252114	0.138086	0.0106326	369
	rps12-2	0.00348133	0.0252114	0.138086	0.0106326	369
	rpl22	0.00334162	0.0195415	0.171001	0.0181259	405
	ndhI	0.00261121	0.0147221	0.177366	0.0198108	525
	rps16	0.00953798	0.0488933	0.195077	0.0102052	297
	rpoC2	0.00438775	0.0220337	0.199138	7.83022e-07	4173
	cemA	0.00559458	0.0274238	0.204004	0.00700995	687
	rpl33	0.0183655	0.0856138	0.214516	0.0120379	204
	ndhC	0.00342973	0.0150062	0.228554	0.0349882	360
	ccsA	0.0051222	0.0218823	0.23408	0.008672	969
	matK	0.00406061	0.0168491	0.240998	0.00579558	1536
	rpl2-2	0.0015199	0.00619081	0.24551	0.039522	822
	rpl2-2	0.0015199	0.00619081	0.24551	0.039522	822
	rpoA	0.012263	0.0461743	0.26558	0.00289758	993
	rpoB	0.00274905	0.00979823	0.280566	0.00292797	3216
	ndhF	0.0105905	0.0367096	0.288493	9.94197e-05	2220
	ycf1	0.00251441	0.00856349	0.29362	0.0393816	1032
	rpl14	0.00362029	0.0114286	0.316776	0.0592484	366
	atpI	0.00358768	0.0110784	0.323844	0.0487293	741
	ndhA	0.00419257	0.0109341	0.383438	0.0517099	1089
	ndhK	0.010334	0.0261108	0.395775	0.0403965	684
	rps15	0.00913236	0.0230488	0.396218	0.0775069	270
	rbcL	0.00669423	0.016311	0.410412	0.0332582	1425
	atpB	0.00192719	0.0044301	0.435022	0.087338	1494
	accD	0.0161198	0.0283246	0.569108	0.142283	1473
	ycf1	0.0201123	0.0285687	0.703997	0.081628	5499
	petA	0.00573011	0.00778747	0.735812	0.203516	960
	ndhG	0.00755836	0.00786546	0.960956	0.253984	528
	rpl16	0.0280374	0.0264113	1.06157	0.610532	405
	ycf2-2	0.00141018	0.000875742	1.61026	0.808645	6822
	ycf2-2	0.00141018	0.000875742	1.61026	0.808645	6822
Euonymus_microcarpus_Oliv_Sprague vs NC_028067	psaA	0.000582324	0.00945645	0.0615796	0.00018058	2250
	rps3	0.00215641	0.0331158	0.0651171	0.000227841	654
	ccsA	0.00125515	0.017698	0.0709204	0.000992666	969
	psbA	0.00135065	0.0128612	0.105018	0.00278328	1059
	ndhI	0.00277317	0.0254626	0.108912	0.00330509	525
	atpB	0.000896737	0.00805045	0.11139	0.00406096	1494
	atpA	0.000958786	0.00845839	0.113353	0.00319332	1521
	rps8	0.00314506	0.0275333	0.114227	0.00673058	393
	rpl14	0.00338401	0.0296169	0.114259	0.00710782	366
	rps2	0.00193928	0.0105492	0.183831	0.0200436	708
	rpl33	0.00600767	0.0287678	0.208833	0.0327897	204
	ndhH	0.00363011	0.0173674	0.209019	0.00426851	1179
	ycf1-2	0.00256862	0.0120148	0.213788	0.0144724	1032
	atpE	0.00307199	0.0140093	0.219282	0.033024	399
	ndhK	0.00396897	0.0171186	0.231851	0.0185147	684
	rps16	0.00419647	0.0176772	0.237395	0.0377869	297
	rpoB	0.0026938	0.0112751	0.238917	0.000849136	3216
	rpl32	0.010353	0.0425775	0.243156	0.176754	165
	rpoC2	0.00372367	0.015076	0.246993	0.000123037	4173
	rbcL	0.0030057	0.0118967	0.252649	0.0113926	1425
	cemA	0.0055637	0.0210007	0.264929	0.0210553	687
	petA	0.00300061	0.0103713	0.289318	0.0330844	960
	ycf4	0.00472443	0.0160115	0.295065	0.0402753	552
	ndhF	0.0104272	0.0346219	0.301174	0.00158812	1488
	ndhG	0.00503531	0.015742	0.319865	0.0478037	528
	ndhA	0.00369285	0.0110792	0.333313	0.0392456	1089
	rpoC1	0.00426838	0.0124837	0.341917	0.0120212	2058
	rps11	0.00329421	0.00928457	0.354805	0.0707465	414
	rps15	0.00890188	0.0228959	0.388799	0.0752623	276
	atpF	0.00440126	0.010653	0.413148	0.0800338	552
	ycf2-2	0.00121665	0.00282793	0.430227	0.05664	6822
	ycf2-2	0.00121665	0.00282793	0.430227	0.05664	6822
	rpl16	0.00974809	0.0219427	0.444252	0.086041	405
	ndhC	0.00687925	0.0150963	0.45569	0.0913237	360
	rpoA	0.00927716	0.0197647	0.46938	0.122845	993
	matK	0.00741907	0.0141768	0.523326	0.147726	1536
	psbH	0.0117155	0.0223777	0.523535	0.115732	219
	accD	0.0104314	0.0169039	0.617101	0.205051	1458
	rpl22	0.0134526	0.0195534	0.687996	0.187357	405
	ycf1-2	0.0203783	0.0295081	0.690599	0.0656464	5493
Euonymus_microcarpus_Oliv_Sprague vs NC_036019	petA	0.00128873	0.0165943	0.0776611	0.00136574	960
	atpA	0.000820647	0.00668425	0.122773	0.00788278	1521
	rpoB	0.00137609	0.00778853	0.176682	0.00106209	3216
	atpE	0.00701786	0.0393256	0.178455	0.0076041	393
	ycf4	0.00247362	0.0137928	0.179342	0.0191571	552
	psbH	0.00643997	0.0327874	0.196416	0.0246283	219
	rpoC2	0.00353124	0.0172911	0.204222	2.80941e-05	4173
	rpl33	0.00600767	0.0287678	0.208833	0.0327897	204
	rpoC1	0.0017871	0.0080232	0.222741	0.0121861	2058
	ndhC	0.00342973	0.0150062	0.228554	0.0349882	360
	rps16	0.00419647	0.0176772	0.237395	0.0377869	297
	ndhH	0.00358875	0.0149549	0.239971	0.00990955	1179
	cemA	0.00370074	0.0140351	0.263678	0.0322118	687
	rpl22	0.00954838	0.0348318	0.274128	0.0243804	405
	ccsA	0.00268448	0.00910969	0.294684	0.0401727	969
	atpB	0.00196067	0.00640887	0.305931	0.0378292	1494
	psbA	0.00123678	0.00403212	0.306731	0.0556909	1059
	rpoA	0.00915407	0.0271255	0.337471	0.0395512	993
	matK	0.00401362	0.0105305	0.381142	0.0451813	1536
	ycf1-2	0.00600499	0.015507	0.387245	0.0472002	1032
	ndhI	0.00464544	0.0116037	0.400341	0.0762672	525
	ndhF	0.00842958	0.0210277	0.400879	0.0244364	1488
	ndhE	0.00805013	0.0197483	0.407637	0.0799504	303
	ndhK	0.00419552	0.00987476	0.424873	0.0849929	684
	rbcL	0.00375054	0.00854188	0.439076	0.0717197	1425
	ndhG	0.00473849	0.00979182	0.483924	0.101173	528
	rpl16	0.00921423	0.0135428	0.680377	0.161435	405
	ycf1-2	0.0160562	0.0214722	0.747768	0.182943	5511
	ndhA	0.0025852	0.0032052	0.806563	0.202219	1089
	accD	0.0118408	0.0144553	0.819135	0.552551	1464
Euonymus_microcarpus_Oliv_Sprague vs NC_037518	rpl33	0.00628744	0.150259	0.0418439	4.4248e-05	204
	petA	0.00282557	0.0370075	0.0763513	1.5995e-05	960
	rpl22	0.00358391	0.041646	0.0860566	0.00118314	405
	cemA	0.0036025	0.0393243	0.09161	0.000290965	687
	atpB	0.00179501	0.0189003	0.0949725	0.000121896	1494
	ndhH	0.00462219	0.0264819	0.174542	0.00067578	1179
	ndhC	0.00378994	0.0215895	0.175545	0.01939	360
	ndhJ	0.00256468	0.0121895	0.210402	0.0307099	474
	rpoC2	0.0068089	0.0320057	0.212741	2.08189e-08	4173
	rpoC1	0.00302803	0.0133047	0.22759	0.00570044	2058
	rpoB	0.00353708	0.0149242	0.237003	0.00021774	3216
	ndhG	0.0124048	0.0513078	0.241772	0.00511883	528
	petB	0.00193804	0.00789418	0.245503	0.0395754	645
	rps16	0.0102832	0.0414611	0.248021	0.0219496	297
	ndhF	0.00928074	0.0370857	0.250251	0.000101367	2220
	rpoA	0.00588453	0.0225964	0.260419	0.015112	990
	psbA	0.00270547	0.00964695	0.280448	0.032443	1059
	ndhD	0.00450216	0.0155396	0.289722	0.0116048	1353
	matK	0.0118169	0.0400408	0.295122	0.00127559	1536
	ndhA	0.00578641	0.0183741	0.314923	0.0208304	1089
	rps14	0.00445588	0.0141359	0.315216	0.0607127	300
	rps4	0.00439516	0.0138016	0.318452	0.0472316	603
	rps2	0.00906623	0.0266221	0.340553	0.0270897	708
	ndhK	0.00611264	0.0159013	0.384411	0.0559415	684
	rps3	0.00802205	0.0202387	0.396371	0.0586093	654
	ycf4	0.0051348	0.0126556	0.405735	0.0784165	552
	rbcL	0.00309513	0.00666355	0.464486	0.0869917	1425
	rps15	0.0221838	0.0469119	0.472883	0.100831	276
	accD	0.00646459	0.0134342	0.481204	0.0627292	1464
	ycf1-2	0.0240108	0.0356381	0.673741	0.0558066	5496
	ccsA	0.00963745	0.0128283	0.751266	0.408265	969
	ndhE	0.0128781	0.0150053	0.858238	0.220866	303
	ycf2-2	0.00170334	0.00197311	0.863276	0.437455	6813
	ycf2-2	0.00170334	0.00197311	0.863276	0.437455	6813
	ycf1-2	0.0147847	0.0143364	1.03127	0.719167	1032
	atpF	0.00786011	0.0060463	1.29999	0.769625	552
Euonymus_microcarpus_Oliv_Sprague vs NC_047463	rps3	0.00223091	0.0462971	0.0481868	2.28305e-05	654
	ndhI	0.00260977	0.0146282	0.178407	0.0192659	525
	ycf4	0.00247362	0.0137928	0.179342	0.0191571	552
	atpB	0.000936575	0.00475923	0.196791	0.0229583	1494
	rpl33	0.00600767	0.0287678	0.208833	0.0327897	204
	ycf1-2	0.00256862	0.0120148	0.213788	0.0144724	1032
	rpoC1	0.0017871	0.0080232	0.222741	0.0121861	2058
	ndhC	0.00342973	0.0150062	0.228554	0.0349882	360
	rpoC2	0.00482848	0.020897	0.231061	1.25778e-05	4173
	rps16	0.00419647	0.0176772	0.237395	0.0377869	297
	rpoB	0.0021729	0.00883502	0.245942	0.00270721	3216
	psbH	0.00582877	0.0221908	0.262666	0.0455537	219
	rpl22	0.00954838	0.0348318	0.274128	0.0243804	405
	ndhH	0.00353435	0.0123621	0.285902	0.0213148	1179
	psbA	0.00123678	0.00403212	0.306731	0.0556909	1059
	atpA	0.000870132	0.00270982	0.321104	0.0596147	1521
	cemA	0.0053541	0.0164536	0.325407	0.0447282	687
	psbZ	0.00727033	0.0218267	0.333093	0.0667626	186
	rpoA	0.010272	0.0286583	0.35843	0.045102	993
	petA	0.00428844	0.0117487	0.365013	0.0494527	960
	ccsA	0.00388004	0.0105095	0.369193	0.0572427	969
	ndhF	0.00842958	0.0210277	0.400879	0.0244364	1488
	ndhE	0.00805013	0.0197483	0.407637	0.0799504	303
	ndhK	0.00419552	0.00987476	0.424873	0.0849929	684
	ndhA	0.00267727	0.00590647	0.453277	0.0944919	1089
	ndhG	0.00473849	0.00979182	0.483924	0.101173	528
	matK	0.00569038	0.0100453	0.566473	0.114996	1536
	accD	0.0108142	0.0151865	0.71209	0.348753	1464
	ycf1-2	0.0175768	0.0223735	0.785609	0.266115	5511
	rbcL	0.00736317	0.00915267	0.804483	0.423748	1425
	rpl16	0.0128576	0.0112631	1.14157	0.314841	405
	ycf2-2	0.000916902	0.000733238	1.25048	0.345385	6822
	ycf2-2	0.000916902	0.000733238	1.25048	0.345385	6822
